# Supplementary material for: Factors Influencing Fidelity to a Calorie Posting Policy in Public Hospitals: A Mixed Methods Study
Source: Front Public Health. 2021 Aug 13;9:707668. doi: 10.3389/fpubh.2021.707668 (PMC8414889; doi:10.3389/fpubh.2021.707668)
Supplement: Supplementary file 9 [file Table_9.XLSX]

## Sheet: Sheet1
Additional File 9. Convergence Coding Matrix
Key Finding No.	HSE Progress Reports (quantitative)	Structured Observations (quantitative)	Interviews (qualitative)	Unstructured Observations (qualitative)
1	Agreement: high adherence to policy condition 1 in hospital 1	Dissonance: low adherence to policy condition 1 in hospital 1	Dissonance: lack of adherence to policy condition 1 in hospital 1	Silence: no data on finding
2	Agreement: low adherence to policy condition 1 in hospital 2	Agreement: low adherence to policy condition 1 in hospital 2	Agreement: lack of adherence to policy condition 1 in hospital 2	Silence: no data on finding
3	Agreement: low adherence to policy condition 1 in hospital 3	Agreement: low adherence to policy condition 1 in hospital 3	Agreement: lack of adherence to policy condition 1 in hospital 3	Silence: no data on finding
4	Agreement: high adherence to policy condition 1 in hospital 4	Dissonance: low adherence to policy condition 1 in hospital 4	Dissonance: lack of adherence to policy condition 1 in hospital 4	Silence: no data on finding
5	Silence: no data on finding	Agreement: low adherence to four policy conditions (avg. score 3) in hospital 1	Agreement: partial implementation of four policy conditions in hospital 1	Silence: no data on finding
6	Silence: no data on finding	Agreement: low adherence to four policy conditions (avg. score 3) in hospital 2	Agreement: partial implementation of four policy conditions in hospital 2	Silence: no data on finding
7	Silence: no data on finding	Agreement: high adherence to four policy conditions (avg. score 5) in hospital 3	Dissonance: partial implementation of four policy conditions in hospital 3	Silence: no data on finding
8	Silence: no data on finding	Agreement: high adherence to four policy conditions (avg. score 5) in hospital 4	Dissonance: partial implementation of four policy conditions in hospital 4	Silence: no data on finding
9	Dissonance: high adherence to policy condition 1 in hospital 1	Agreement: low adherence to policy condition 1 in hospital 1	Agreement: lack of adherence to policy condition 1 in hospital 1	Silence: no data on finding
10	Dissonance: high adherence to policy condition 1 in hospital 4	Agreement: low adherence to policy condition 1 in hospital 4	Agreement: lack of adherence to policy condition 1 in hospital 4	Silence: no data on finding
11	Silence: no data on finding	Agreement: low adherence to policy condition 2 in hospital 1	Agreement: lack of adherence to policy condition 2 in hospital 1	Silence: no data on finding
12	Silence: no data on finding	Agreement: low adherence to policy condition 2 in hospital 2	Silence: no data on finding	Silence: no data on finding
13	Silence: no data on finding	Agreement: high adherence to policy condition 2 in hospital 3	Silence: no data on finding	Silence: no data on finding
14	Silence: no data on finding	Agreement: low adherence to policy condition 2 in hospital 4	Silence: no data on finding	Silence: no data on finding
15	Silence: no data on finding	Agreement: low adherence to policy condition 3 in hospital 1	Agreement: lack of adherence to policy condition 3 in hospital 1	Silence: no data on finding
16	Silence: no data on finding	Agreement: low adherence to policy condition 3 in hospital 2	Agreement: lack of adherence to policy condition 3 in hospital 2	Silence: no data on finding
17	Silence: no data on finding	Agreement: low adherence to policy condition 3 in hospital 3	Agreement: lack of adherence to policy condition 3 in hospital 3	Silence: no data on finding
18	Silence: no data on finding	Agreement: low adherence to policy condition 3 in hospital 4	Agreement: lack of adherence to policy condition 3 in hospital 4	Silence: no data on finding
19	Silence: no data on finding	Agreement: low adherence to policy condition 4 in hospital 1	Silence: no data on finding	Silence: no data on finding
20	Silence: no data on finding	Agreement: low adherence to policy condition 4 in hospital 2	Silence: no data on finding	Silence: no data on finding
21	Silence: no data on finding	Agreement: low adherence to policy condition 4 in hospital 3	Silence: no data on finding	Silence: no data on finding
22	Silence: no data on finding	Agreement: high adherence to policy condition 4 in hospital 4	Silence: no data on finding	Silence: no data on finding
23	Silence: no data on finding	Dissonance: high adherence to four policy conditions (avg. score 5) in hospital 3	Agreement: partial implementation of four policy conditions in hospital 3	Silence: no data on finding
24	Silence: no data on finding	Dissonance: high adherence to four policy conditions (avg. score 5) in hospital 4	Agreement: partial implementation of four policy conditions in hospital 4	Silence: no data on finding
25	Silence: no data on finding	Silence: no data on finding	Agreement: previous full implementation in hospital 1	Silence: no data on finding
26	Silence: no data on finding	Silence: no data on finding	Agreement: previous full implementation in hospital 3	Silence: no data on finding
27	Silence: no data on finding	Silence: no data on finding	Agreement: lack of adherence to standardised portions (larger portions being served) in hospital 1	Agreement: lack of adherence to standardised portions (larger portions being served) in hospital 1
28	Silence: no data on finding	Silence: no data on finding	Agreement: lack of adherence to standardised portions (larger portions being served) in hospital 2	Agreement: lack of adherence to standardised portions (larger portions being served) in hospitals 2
29	Silence: no data on finding	Silence: no data on finding	Agreement: lack of adherence to standardised portions (larger portions being served) in hospital 3	Agreement: lack of adherence to standardised portions (larger portions being served) in hospitals 3
30	Silence: no data on finding	Silence: no data on finding	Agreement: lack of adherence to standardised portions (larger portions being served) in hospital 4	Silence: no data on finding
31	Silence: no data on finding	Silence: no data on finding	Agreement: lack of adherence to standardised recipes in hospital 2	Agreement: lack of adherence to standardised recipes in hospital 2
32	Silence: no data on finding	Silence: no data on finding	Agreement: lack of adherence to standardised recipes in hospital 3	Agreement: lack of adherence to standardised recipes in hospital 3
33	Silence: no data on finding	Silence: no data on finding	Agreement: lack of adherence to standardised recipes in hospital 4	Silence: no data on finding
34	Silence: no data on finding	Silence: no data on finding	Agreement: inaccuracies in calorie information in hospital 1	Agreement: inaccuracies in calorie information in hospital 1
35	Silence: no data on finding	Silence: no data on finding	Agreement: inaccuracies in calorie information in hospital 2	Agreement: inaccuracies in calorie information in hospital 2
36	Silence: no data on finding	Silence: no data on finding	Agreement: inaccuracies in calorie information in hospital 3	Agreement: inaccuracies in calorie information in hospital 3
37	Silence: no data on finding	Silence: no data on finding	Agreement: inaccuracies in calorie information in hospital 4	Silence: no data on finding
